# Supplementary material for: Microfluidic Wound-Healing Assay for Comparative Study on Fluid Dynamic, Chemical and Mechanical Wounding on Microglia BV2 Migration
Source: Micromachines (Basel). 2024 Aug 2;15(8):1004. doi: 10.3390/mi15081004 (PMC11356282; doi:10.3390/mi15081004)
Supplement: Supplementary file 1 [file micromachines-15-01004-s001.zip]

Archive with 1 entries (1 files):
- micromachines-3073508-supplementary.mp4
